# Supplementary material for: Level of Trust of the Population in the Unified Health System in the Midst of the COVID-19 Crisis in Brazil
Source: Int J Environ Res Public Health. 2022 Nov 15;19(22):14999. doi: 10.3390/ijerph192214999 (PMC9690632; doi:10.3390/ijerph192214999)
Supplement: Supplementary file 1 [file ijerph-19-14999-s001.zip]

Archive with 2 entries (2 files):
- supplementary material S1 .RData
- supplementary material S2 .txt
