# Supplementary material for: Level of Trust of the Population in the Unified Health System in the Midst of the COVID-19 Crisis in Brazil
Source: Int J Environ Res Public Health. 2022 Nov 15;19(22):14999. doi: 10.3390/ijerph192214999 (PMC9690632; doi:10.3390/ijerph192214999)
Supplement: Supplementary file 1 [file ijerph-19-14999-s001.zip › supplementary material S2 .txt]

# analise de regressao logistica ordinal
# desfechos: questoes no nivel de confianca
#    - governo: federal, estadual, municipal
#    - servicos publicos: hospital e aten?ao basica

# essa parte sera referente aos desfechos do governo

rm(list=ls())
graphics.off()
library(readxl)
library(Epi)
library(janitor)
library(dplyr)
library(tidyr)
library(ggplot2)
#library(epiDisplay)
#?tableStack
library(writexl)
library(psych)
library(lubridate)

# importacao dos dados Termometro Social
########################################

setwd("D:/Atendimentos/Ricardo Arc?ncio/Ricardo/termometro social COVID19/dados")

#save(dados_unificados_falt,file = "dados termometro social confian?a.RData")
load("dados termometro social confian?a.RData")

# 1a) dados socio

dados_dem_sep <- 
  select(dados_unificados_falt,record_id,dados_demogrficos_e_sociais_timestamp,data_nasc,sexo,
         cor:religiao,ocupacao,anos_residencia,estado,area_residencia,territorio_residencia,
         tipo_moradia,escolaridade:auxilio_governo,convenio_saude:posto_saude) 
str(dados_dem_sep)

# datas dos registros abaixo estao inconsistentes

dados_dem_sep$data_nasc[dados_dem_sep$record_id %in% 
                          c(23,179,514,526,541,696,766,770,1109)] <- NA

# colocar os rotulos correspondentes

dados_dem_sep$sexo <- factor(dados_dem_sep$sexo,levels = 1:4,
                             labels = c("Homem","Mulher","Pessoa transexual","Outro"))

dados_dem_sep$cor <- factor(dados_dem_sep$cor,levels = 1:5,
                            labels = c("Branca","Preta","Amarela","Parda","Ind?gena"))

dados_dem_sep$estado_civil <- 
  factor(dados_dem_sep$estado_civil,levels = 1:5,
         labels = c("Casado(a) ou uni?o est?vel",
                    "Divorciado(a), desquitado(a) ou separado(a) judicialmente",
                    "Separado","Viuvo(a)","Solteiro(a)"))

dados_dem_sep$religiao <- 
  factor(dados_dem_sep$religiao,levels = 1:6,
         labels = c("Cat?lica","Evang?lica","Esp?rita",
                    "Umbanda, Candombl? e religi?es Afro-brasileiras","Outras religi?es",
                    "Sem religi?o"))

dados_dem_sep$ocupacao <- 
  factor(dados_dem_sep$ocupacao,levels = 1:12,
         labels = c("Estudante","Empregado p?blico","Empregado privado","Aut?nomo",
                    "Microempreendedor","Empres?rio","Agricultor/a familiar",
                    "Empregado dom?stico","Aposentado","Desempregado","Informal/bicos",
                    "Outra"))

dados_dem_sep$estado <- 
  factor(dados_dem_sep$estado,levels = c(12,27,16,13,29,23,53,32,52,21,51,50,31,15,25,41,26,
                                         22,33,24,43,11,14,42,35,28,17),
         labels = c("Acre","Alagoas","Amap?","Amazonas","Bahia","Cear?","Distrito Federal",
                    "Esp?rito Santo","Goi?s","Maranh?o","Mato Grosso","Mato Grosso do Sul",
                    "Minas Gerais","Par?","Para?ba","Paran?","Pernambuco","Piau?","Rio de Janeiro",
                    "Rio Grande do Norte","Rio Grande do Sul","Rond?nia","Roraima","Santa Catarina",
                    "S?o Paulo","Sergipe","Tocantins"))

dados_dem_sep$area_residencia <- 
  factor(dados_dem_sep$area_residencia,levels = 0:1,labels = c("Rural","Urbana"))

dados_dem_sep$territorio_residencia <- 
  factor(dados_dem_sep$territorio_residencia,levels = 1:12,
         labels = c("Favela/comunidade","Quilombola","Ind?gena","?rea de assentamento",
                    "?rea de prote??o ambiental (Reserva Florestal,etc.)",
                    "?rea de fronteira internacional","?rea para refugiados",
                    "?rea ribeirinha","Em situa??o de rua","Acampamento",
                    "Nenhuma das anteriores","?rea de ocupa??o"))

dados_dem_sep$tipo_moradia <- 
  factor(dados_dem_sep$tipo_moradia,levels = 1:7,
         labels = c("Pr?pria","Cedida","Alugada","Arrendada","Rua","Abrigo","Outros"))

dados_dem_sep$escolaridade <- 
  factor(dados_dem_sep$escolaridade,levels = 1:8,
         labels = c("Fundamental incompleto","Fundamental completo","Secund?rio incompleto",
                    "Secund?rio completo","Superior incompleto","Superior completo",
                    "P?s-gradua??o","Sem escolaridade"))

dados_dem_sep$rendimento <- 
  factor(dados_dem_sep$rendimento,levels = 1:9,
         labels = c("Menos de 1 sal?rio m?nimo ( menos de R$1.045)",
                    "De 1 a 2 sal?rios m?nimos (Entre R$1.045 e R$2.090)",
                    "De 2 a 3 sal?rios m?nimos (Entre R$2.090 e R$3.145)",
                    "De 3 a 5 sal?rios m?nimos (Entre R$3.145 e R$5.225)",
                    "De 5 a 10 sal?rios m?nimos (Entre R$5.225 e R$10.450)",
                    "Acima de 10 sal?rios m?nimos (Acima de R$10.450)",
                    "Sem rendimento","Prefiro n?o informar","N?o sei"))

dados_dem_sep$auxilio_governo <- 
  factor(dados_dem_sep$auxilio_governo,levels = 1:5,
         labels = c("Aux?lio emergencial da pandemia","Bolsa fam?lia",
                    "Benef?cio de Presta??o Continuada","Outros","Nenhum dos anteriores"))

dados_dem_sep$convenio_saude <- 
  factor(dados_dem_sep$convenio_saude,levels = 0:1,labels = c("N?o","Sim"))
dados_dem_sep$usa_sus <- 
  factor(dados_dem_sep$usa_sus,levels = 0:1,labels = c("N?o","Sim"))
dados_dem_sep$agente_comunitario <- 
  factor(dados_dem_sep$agente_comunitario,levels = 0:1,labels = c("N?o","Sim"))

dados_dem_sep$posto_saude <- 
  factor(dados_dem_sep$posto_saude,levels = 0:2,labels = c("N?o","Sim","N?o Sei"))

summary(dados_dem_sep)

# criacao de variaveis
######################

# regiao (a partir de estado)

dados_dem_sep$regiao <- case_when(
  dados_dem_sep$estado %in% c("Paran?","Santa Catarina","Rio Grande do Sul") ~ "SUL",
  dados_dem_sep$estado %in% c("S?o Paulo","Rio de Janeiro","Esp?rito Santo",
                              "Minas Gerais") ~ "SUDESTE",
  dados_dem_sep$estado %in% c("Distrito Federal","Goi?s","Mato Grosso do Sul",
                              "Mato Grosso") ~ "CENTRO-OESTE",
  dados_dem_sep$estado %in% c("Acre","Amazonas","Amap?","Roraima","Rond?nia","Par?",
                              "Tocantins") ~ "NORTE",
  is.na(dados_dem_sep$estado) ~ "NA",
  TRUE ~ "NORDESTE")
dados_dem_sep$regiao <- as.factor(dados_dem_sep$regiao)
tabyl(dados_dem_sep,regiao)
tabyl(dados_dem_sep,estado)

# idade (data_resposta - data_nascimento)

dados_dem_sep$idade <- 
  difftime(as.Date(dados_dem_sep$dados_demogrficos_e_sociais_timestamp),
           as.Date(dados_dem_sep$data_nasc),units = "days")/365.25
dados_dem_sep$idade <- as.numeric(dados_dem_sep$idade)
dados_dem_sep$idade[dados_dem_sep$idade <= 0] <- NA

hist(dados_dem_sep$idade)
describe(dados_dem_sep$idade)

# tempo de residencia
# valores de 0 a 30 sao valores num?ricos
# (valores 31,32 e 33 representam categorias)
# 31: 30 < x <= 40, 32: 40 < x <= 50, 33: > 50  

dados_dem_sep_anos <-  dados_dem_sep %>% select(anos_residencia) %>%
  filter(anos_residencia <= 30)

describe(dados_dem_sep_anos)
hist(dados_dem_sep_anos$anos_residencia)
tabyl(dados_dem_sep$anos_residencia)

# agrupamento de categorias
###########################

# Cor: Preta/Parda; Amarela/Ind?gena

dados_dem_sep$cor_agrup <- case_when(
  dados_dem_sep$cor %in% c("Preta","Parda") ~ "Preta/Parda",
  dados_dem_sep$cor %in% c("Amarela","Ind?gena") ~ "Amarela/Ind?gena",
  dados_dem_sep$cor == "Branca" ~ "Branca",
  TRUE ~ "NA")
dados_dem_sep$cor_agrup <- as.factor(dados_dem_sep$cor_agrup)
tabyl(dados_dem_sep,cor_agrup)
tabyl(dados_dem_sep,cor)

# Estado Civil: Divorciado, Desquitado ou Separado Judicialmente com Separado.

dados_dem_sep$estado_civil_agrup <- case_when(
  dados_dem_sep$estado_civil %in% 
    c("Divorciado(a), desquitado(a) ou separado(a) judicialmente","Separado") ~ "Separado",
  dados_dem_sep$estado_civil == "NA" ~ "NA",
  TRUE ~ as.character(dados_dem_sep$estado_civil))
dados_dem_sep$estado_civil_agrup <- as.factor(dados_dem_sep$estado_civil_agrup)
tabyl(dados_dem_sep,estado_civil_agrup)
tabyl(dados_dem_sep,estado_civil)

# Religi?o: Umbanda, candombl? e religi?es afro-brasileiras com Outras Religi?es.

dados_dem_sep$religiao_agrup <- case_when(
  dados_dem_sep$religiao %in% 
    c("Umbanda, Candombl? e religi?es Afro-brasileiras","Outras religi?es") ~ 
    "Outras religi?es",
  dados_dem_sep$religiao == "NA" ~ "NA",
  TRUE ~ as.character(dados_dem_sep$religiao))
dados_dem_sep$religiao_agrup <- as.factor(dados_dem_sep$religiao_agrup)
tabyl(dados_dem_sep,religiao_agrup)
tabyl(dados_dem_sep,religiao)

# Ocupa??o: Informal/Bicos com Aut?nomo; Empres?rio e Microempres?rio com Outros.

dados_dem_sep$ocupacao_agrup <- case_when(
  dados_dem_sep$ocupacao %in% 
    c("Aut?nomo","Informal/bicos") ~ "Aut?nomo/Informal/bicos",
  dados_dem_sep$ocupacao %in% 
    c("Microempreendedor","Empres?rio","Agricultor/a familiar","Empregado dom?stico",
      "Outra") ~ "Outra",
  dados_dem_sep$ocupacao == "NA" ~ "NA",
  TRUE ~ as.character(dados_dem_sep$ocupacao))
dados_dem_sep$ocupacao_agrup <- as.factor(dados_dem_sep$ocupacao_agrup)
tabyl(dados_dem_sep,ocupacao_agrup)
tabyl(dados_dem_sep,ocupacao)

# Escolaridade: Fundamental Completo + Secund?rio Incompleto;  
# (Secund?rio Completo + Superior Incompleto).

dados_dem_sep$escolaridade_agrup <- case_when(
  dados_dem_sep$escolaridade %in% 
    c("Sem escolaridade","Fundamental incompleto") ~ "<Fundamental",
  dados_dem_sep$escolaridade %in% 
    c("Fundamental completo","Secund?rio incompleto") ~ "Fundamental",
  dados_dem_sep$escolaridade %in% 
    c("Secund?rio completo","Superior incompleto") ~ "Secund?rio",
  dados_dem_sep$escolaridade == "NA" ~ "NA",
  TRUE ~ as.character(dados_dem_sep$escolaridade))
dados_dem_sep$escolaridade_agrup <- as.factor(dados_dem_sep$escolaridade_agrup)
tabyl(dados_dem_sep,escolaridade_agrup)
tabyl(dados_dem_sep,escolaridade)

# Rendimento: De 2 a 3 sal?rios m?nimos com  De 3 a 5 sal?rios m?nimos 
# (De 2 a 5 sal?rios m?nimos); Prefiro N?o Informar com N?o Sei.

dados_dem_sep$rendimento_agrup <- case_when(
  dados_dem_sep$rendimento %in% 
    c("Prefiro n?o informar","N?o sei") ~ "Prefiro n?o informar/N?o sei",
  dados_dem_sep$rendimento %in% 
    c("De 2 a 3 sal?rios m?nimos (Entre R$2.090 e R$3.145)",
      "De 3 a 5 sal?rios m?nimos (Entre R$3.145 e R$5.225)") ~ 
    "De 2 a 5 sal?rios m?nimos (Entre R$2.090 e R$5.225)",
  dados_dem_sep$rendimento == "NA" ~ "NA",
  TRUE ~ as.character(dados_dem_sep$rendimento))
dados_dem_sep$rendimento_agrup <- as.factor(dados_dem_sep$rendimento_agrup)
tabyl(dados_dem_sep,rendimento_agrup)
tabyl(dados_dem_sep,rendimento)

# Tipo de moradia

dados_dem_sep$tipo_moradia_agrup <- case_when(
  dados_dem_sep$tipo_moradia %in% c("Alugada","Arrendada") ~ "Alugada/Arrendada",
  dados_dem_sep$tipo_moradia %in% c("Abrigo","Outros") ~ "Outros",
  dados_dem_sep$tipo_moradia == "NA" ~ "NA",
  TRUE ~ as.character(dados_dem_sep$tipo_moradia))
dados_dem_sep$tipo_moradia_agrup <- as.factor(dados_dem_sep$tipo_moradia_agrup)
tabyl(dados_dem_sep,tipo_moradia_agrup)
tabyl(dados_dem_sep,tipo_moradia)

# anos_residencia (agrupar todos com 30 ou mais)

dados_dem_sep$anos_residencia_agrup <- case_when(
  dados_dem_sep$anos_residencia <= 10 ~ "0 a 10",
  dados_dem_sep$anos_residencia <= 20 ~ ">10 a 20",
  dados_dem_sep$anos_residencia <= 30 ~ ">20 a 30",
  TRUE ~ ">30")
dados_dem_sep$anos_residencia_agrup <- as.factor(dados_dem_sep$anos_residencia_agrup)
tabyl(dados_dem_sep,anos_residencia_agrup)
tabyl(dados_dem_sep,anos_residencia)

# juntar todas as numericas

tabela_numericas <- 
  rbind(tabela_dem_num,describe(dados_dem_sep$idade),describe(dados_dem_sep_anos))
tabela_numericas$vars[3:4] <- c("idade","anos_residencia")
tabela_numericas


# 1c) dados de termometro social

dados_tsc_sel <- 
  select(dados_unificados_falt,record_id,cap_gov_federal:cap_gov_municipal,
         hospital,unidade_basica_saude,fonte_informacao___1,fonte_informacao___3,
         fonte_informacao___7,fonte_informacao___9)
summary(dados_tsc_sel)

dados_tsc_sel[,2:4] <- 
  lapply(dados_tsc_sel[,2:4], function(x)  
    factor(x,levels = 1:4,labels = c("Nada confiante","Pouco confiante",
                                     "confiante","Muito confiante")))
summary(dados_tsc_sel)

dados_tsc_sel[,5:6] <- 
  lapply(dados_tsc_sel[,5:6], function(x) 
    factor(x,levels = 1:4,labels = c("Nada confiante","Pouco confiante",
                                     "confiante","Muito confiante")))

dados_tsc_sel[,7:10] <- 
  lapply(dados_tsc_sel[,7:10], function(x) 
    factor(x,levels = 0:1,labels = c("N?o","Sim")))

summary(dados_tsc_sel)

# efetuar a unificacao dos dados

dados_unificados_final <- 
  data.frame(dados_dem_sep[,c(1,4,23:32,11:12,16:22)],dados_tsc_sel[,-1])
summary(dados_unificados_final)

dados_unificados_final$cor_agrup <- droplevels(dados_unificados_final$cor_agrup,exclude = "NA")

dados_unificados_final$sexo <- 
  droplevels(dados_unificados_final$sexo,exclude = c("Pessoa transexual","Outro",NA))

dados_unificados_final$idade[dados_unificados_final$idade < 18] <- NA

dados_unificados_final <- dados_unificados_final %>%
  filter(!(tipo_moradia_agrup == "Rua"))

summary(dados_unificados_final)

# remocao de categorias excedentes

dados_unificados_final_tab <- data.frame(dados_unificados_final)
dados_unificados_final_tab$regiao <- 
  droplevels(dados_unificados_final_tab$regiao,exclude = "NA")
dados_unificados_final_tab$anos_residencia_agrup <- 
  droplevels(dados_unificados_final_tab$anos_residencia_agrup,exclude = "NA")
dados_unificados_final_tab$cor_agrup <- 
  droplevels(dados_unificados_final_tab$cor_agrup,exclude = "NA")
dados_unificados_final_tab$sexo <- 
  droplevels(dados_unificados_final_tab$sexo,exclude = c("Pessoa transexual","Outro",NA))

dados_unificados_final_tab$federal_combate <-
  droplevels(dados_unificados_final_tab$federal_combate,
             exclude = c("N?o tenho conhecimento",NA))
dados_unificados_final_tab$estadual_combate <-
  droplevels(dados_unificados_final_tab$estadual_combate,
             exclude = c("N?o tenho conhecimento",NA))
dados_unificados_final_tab$municipal_combate <-
  droplevels(dados_unificados_final_tab$municipal_combate,
             exclude = c("N?o tenho conhecimento",NA))

# frequencias

tabela_frequencias <-
  epiDisplay::tableStack(vars = c(sexo:area_residencia,moradores_res:fonte_informacao___9),
                         dataFrame = dados_unificados_final_tab,by = "none")
tabela_frequencias

#write.csv2(tabela_frequencias,"frequencias ap?s filtragem de dados.csv")


# fazer os cruzamentos bivariados
#################################

setwd("D:/Atendimentos/Ricardo Arc?ncio/Ricardo/termometro social COVID19/cruzamentos")

# 1) Confianca no governo (combate)

# 1a) Federal

# demograficas

tabela_federal_confianca_dem <-
  epiDisplay::tableStack(vars = c(sexo:area_residencia,moradores_res:posto_saude),
                         dataFrame = dados_unificados_final_tab,by = cap_gov_federal,
                         percent = "row")
tabela_federal_confianca_dem

write.csv2(tabela_federal_confianca_dem,
           "cruzamentos demograficas com confianca governo federal.csv")

# fonte de informacao

tabela_federal_confianca_tsc <-
  epiDisplay::tableStack(vars = c(fonte_informacao___1:fonte_informacao___9),
                         dataFrame = dados_unificados_final_tab,by = cap_gov_federal,
                         percent = "row")
tabela_federal_confianca_tsc

write.csv2(tabela_federal_confianca_tsc,
           "cruzamentos fonte informacao com confianca governo federal.csv")

# 1b) Estadual

# demograficas

tabela_estadual_confianca_dem <-
  epiDisplay::tableStack(vars = c(sexo:area_residencia,moradores_res:posto_saude),
                         dataFrame = dados_unificados_final_tab,by = cap_gov_estadual,
                         percent = "row")
tabela_estadual_confianca_dem

write.csv2(tabela_estadual_combate_dem,
           "cruzamentos demograficas com confianca governo estadual.csv")

# fonte de informacao

tabela_estadual_confianca_tsc <-
  epiDisplay::tableStack(vars = c(fonte_informacao___1:fonte_informacao___9),
                         dataFrame = dados_unificados_final_tab,by = cap_gov_estadual,
                         percent = "row")
tabela_estadual_confianca_tsc

write.csv2(tabela_estadual_combate_tsc,
           "cruzamentos fonte informacao com confianca governo estadual.csv")

# 1c) municipal

# demograficas

tabela_municipal_confianca_dem <-
  epiDisplay::tableStack(vars = c(sexo:area_residencia,moradores_res:posto_saude),
                         dataFrame = dados_unificados_final_tab,by = cap_gov_municipal,
                         percent = "row")
tabela_municipal_confianca_dem

write.csv2(tabela_municipal_combate_dem,
           "cruzamentos demograficas com confianca governo municipal.csv")

# fonte de informacao

tabela_municipal_confianca_tsc <-
  epiDisplay::tableStack(vars = c(fonte_informacao___1:fonte_informacao___9),
                         dataFrame = dados_unificados_final_tab,by = cap_gov_municipal,
                         percent = "row")
tabela_municipal_confianca_tsc

write.csv2(tabela_municipal_combate_tsc,
           "cruzamentos fonte informacao com confianca governo municipal.csv")


# avaliar os dados faltantes

library(VIM)
library(mice)

md.pattern(dados_unificados_final[,-1])

write.csv2(md.pattern(dados_unificados_final[,-1]),"tabela dados faltantes refeitos.csv")

# 14.5% dos dados tem pelo menos 1 dado faltante
# 34 faltantes pessoas no domicilio
# 49 faltantes pessoas no domicilio e moradores residenciais
# 21 somente na idade
# 15 somente auxilio do governo
# 14 ausentes nas respostas dos 3 desfechos de capacidade do governo
# 19 ausentes nas respostas dos 2 desfechos de servicos publicos

dados_unificados_final_sem_falta <-
  dados_unificados_final[complete.cases(dados_unificados_final),]

# remocao de categorias excedentes

dados_unificados_final_sem_falta_tab <- data.frame(dados_unificados_final_sem_falta)
dados_unificados_final_sem_falta_tab$regiao <- 
  droplevels(dados_unificados_final_sem_falta_tab$regiao,exclude = "NA")
dados_unificados_final_sem_falta_tab$anos_residencia_agrup <- 
  droplevels(dados_unificados_final_sem_falta_tab$anos_residencia_agrup,exclude = "NA")
dados_unificados_final_sem_falta_tab$cor_agrup <- 
  droplevels(dados_unificados_final_sem_falta_tab$cor_agrup,exclude = "NA")
dados_unificados_final_sem_falta_tab$sexo <- 
  droplevels(dados_unificados_final_sem_falta_tab$sexo,exclude = c("Pessoa transexual","Outro",NA))

dados_unificados_final_sem_falta_tab$federal_combate <-
  droplevels(dados_unificados_final_sem_falta_tab$federal_combate,
             exclude = c("N?o tenho conhecimento",NA))
dados_unificados_final_sem_falta_tab$estadual_combate <-
  droplevels(dados_unificados_final_sem_falta_tab$estadual_combate,
             exclude = c("N?o tenho conhecimento",NA))
dados_unificados_final_sem_falta_tab$municipal_combate <-
  droplevels(dados_unificados_final_sem_falta_tab$municipal_combate,
             exclude = c("N?o tenho conhecimento",NA))


# 1) Confianca no governo (combate)

# 1a) Federal

# demograficas

tabela_federal_confianca_dem <-
  epiDisplay::tableStack(vars = c(sexo:area_residencia,moradores_res:posto_saude),
                         dataFrame = dados_unificados_final_sem_falta_tab,by = cap_gov_federal,
                         percent = "row")
tabela_federal_confianca_dem

write.csv2(tabela_federal_confianca_dem,
           "cruzamentos demograficas com confianca governo federal.csv")

# fonte de informacao

tabela_federal_confianca_tsc <-
  epiDisplay::tableStack(vars = c(fonte_informacao___1:fonte_informacao___9),
                         dataFrame = dados_unificados_final_sem_falta_tab,by = cap_gov_federal,
                         percent = "row")
tabela_federal_confianca_tsc

write.csv2(tabela_federal_confianca_tsc,
           "cruzamentos fonte informacao com confianca governo federal.csv")

# 1b) Estadual

# demograficas

tabela_estadual_confianca_dem <-
  epiDisplay::tableStack(vars = c(sexo:area_residencia,moradores_res:posto_saude),
                         dataFrame = dados_unificados_final_sem_falta_tab,by = cap_gov_estadual,
                         percent = "row")
tabela_estadual_confianca_dem

write.csv2(tabela_estadual_combate_dem,
           "cruzamentos demograficas com confianca governo estadual.csv")

# fonte de informacao

tabela_estadual_confianca_tsc <-
  epiDisplay::tableStack(vars = c(fonte_informacao___1:fonte_informacao___9),
                         dataFrame = dados_unificados_final_sem_falta_tab,by = cap_gov_estadual,
                         percent = "row")
tabela_estadual_confianca_tsc

write.csv2(tabela_estadual_combate_tsc,
           "cruzamentos fonte informacao com confianca governo estadual.csv")

# 1c) municipal

# demograficas

tabela_municipal_confianca_dem <-
  epiDisplay::tableStack(vars = c(sexo:area_residencia,moradores_res:posto_saude),
                         dataFrame = dados_unificados_final_sem_falta_tab,by = cap_gov_municipal,
                         percent = "row")
tabela_municipal_confianca_dem

write.csv2(tabela_municipal_combate_dem,
           "cruzamentos demograficas com confianca governo municipal.csv")

# fonte de informacao

tabela_municipal_confianca_tsc <-
  epiDisplay::tableStack(vars = c(fonte_informacao___1:fonte_informacao___9),
                         dataFrame = dados_unificados_final_sem_falta_tab,by = cap_gov_municipal,
                         percent = "row")
tabela_municipal_confianca_tsc

write.csv2(tabela_municipal_combate_tsc,
           "cruzamentos fonte informacao com confianca governo municipal.csv")


###############################################################################################

# AJUSTE DOS MODELOS

dados_unificados_final_sem_falta_mod <- dados_unificados_final_sem_falta %>%
  filter(sexo %in% c("Homem","Mulher") & idade >= 18 & !(cor_agrup == "NA") & !(tipo_moradia_agrup == "Rua"))

dados_unificados_final_sem_falta_mod$regiao <- 
  droplevels(dados_unificados_final_sem_falta_mod$regiao,exclude = "NA")
dados_unificados_final_sem_falta_mod$anos_residencia_agrup <- 
  droplevels(dados_unificados_final_sem_falta_mod$anos_residencia_agrup,exclude = "NA")
dados_unificados_final_sem_falta_mod$cor_agrup <- 
  droplevels(dados_unificados_final_sem_falta_mod$cor_agrup,exclude = "NA")
dados_unificados_final_sem_falta_mod$sexo <- 
  droplevels(dados_unificados_final_sem_falta_mod$sexo,exclude = c("Pessoa transexual","Outro",NA))
dados_unificados_final_sem_falta_mod$tipo_moradia_agrup <- 
  droplevels(dados_unificados_final_sem_falta_mod$tipo_moradia_agrup,exclude = c("Rua"))

summary(dados_unificados_final_sem_falta_mod)

resumo_idade <- describe(select(dados_unificados_final_sem_falta_mod,idade),skew = F,quant = c(0.25,0.50,0.75))
resumo_idade

# write.csv2(resumo_idade,"rsumo idade.csv")

# tabela de frequencia

dados_unificados_final_sem_falta_mod_tab <- select_if(dados_unificados_final_sem_falta_mod,"is.factor")
dados_unificados_final_sem_falta_mod_tab <- data.frame(dados_unificados_final_sem_falta_mod)
dados_unificados_final_sem_falta_mod_tab <- droplevels(dados_unificados_final_sem_falta_mod)

tabela_freq_dados_final <- 
  epiDisplay::tableStack(vars = sexo:fonte_informacao___9,dataFrame = dados_unificados_final_sem_falta_mod_tab,
                         by = "none")
tabela_freq_dados_final

tabela_num_dados_final <- 
  describe(select_if(dados_unificados_final_sem_falta_mod,"is.numeric"),skew = F,quant = c(0.25,0.50,0.75))
tabela_num_dados_final$vars <- rownames(tabela_num_dados_final)
tabela_num_dados_final <- data.frame(tabela_num_dados_final)[-1,c(1:5,9:11,6)]
tabela_num_dados_final

write.csv2(tabela_freq_dados_final,"frequencia dados modelo final.csv")
write_xlsx(tabela_num_dados_final,"resumo vari?veis num?ricas modelo final.xlsx")


# Efetuar mais alguns agrupamentos adicionais para conseguir fazer o ajuste

dados_unificados_final_sem_falta_mod$escolaridade_agrup2 <-
  ifelse(dados_unificados_final_sem_falta_mod$escolaridade_agrup %in% c("<Fundamental","Fundamental"),
         "<=Fundamental",as.character(dados_unificados_final_sem_falta_mod$escolaridade_agrup))
dados_unificados_final_sem_falta_mod$escolaridade_agrup2 <-
  as.factor(dados_unificados_final_sem_falta_mod$escolaridade_agrup2)
tabyl(dados_unificados_final_sem_falta_mod,escolaridade_agrup2)
tabyl(dados_unificados_final_sem_falta_mod,escolaridade_agrup)

dados_unificados_final_sem_falta_mod$rendimento_agrup2 <-
  ifelse(dados_unificados_final_sem_falta_mod$rendimento_agrup %in% 
           c("Sem rendimento","Menos de 1 sal?rio m?nimo ( menos de R$1.045)"),
         "Menos de 1 sal?rio m?nimo ( menos de R$1.045)",
         as.character(dados_unificados_final_sem_falta_mod$rendimento_agrup))
dados_unificados_final_sem_falta_mod$rendimento_agrup2 <-
  as.factor(dados_unificados_final_sem_falta_mod$rendimento_agrup2)
tabyl(dados_unificados_final_sem_falta_mod,rendimento_agrup2)
tabyl(dados_unificados_final_sem_falta_mod,rendimento_agrup)

dados_unificados_final_sem_falta_mod$tipo_moradia_agrup2 <-
  ifelse(dados_unificados_final_sem_falta_mod$tipo_moradia_agrup %in% c("Pr?pria","Alugada/Arrendada"),
         as.character(dados_unificados_final_sem_falta_mod$tipo_moradia_agrup),"Outros")
dados_unificados_final_sem_falta_mod$tipo_moradia_agrup2 <-
  as.factor(dados_unificados_final_sem_falta_mod$tipo_moradia_agrup2)
tabyl(dados_unificados_final_sem_falta_mod,tipo_moradia_agrup2)
tabyl(dados_unificados_final_sem_falta_mod,tipo_moradia_agrup)

dados_unificados_final_sem_falta_mod$territorio_residencia2 <-
  ifelse(dados_unificados_final_sem_falta_mod$territorio_residencia == "Nenhuma das anteriores","N?o","Sim")
dados_unificados_final_sem_falta_mod$territorio_residencia2 <-
  as.factor(dados_unificados_final_sem_falta_mod$territorio_residencia2)
tabyl(dados_unificados_final_sem_falta_mod,territorio_residencia2)
tabyl(dados_unificados_final_sem_falta_mod,territorio_residencia)

dados_unificados_final_sem_falta_mod$auxilio_governo2 <-
  ifelse(dados_unificados_final_sem_falta_mod$auxilio_governo == "Nenhum dos anteriores","N?o","Sim")
dados_unificados_final_sem_falta_mod$auxilio_governo2 <-
  as.factor(dados_unificados_final_sem_falta_mod$auxilio_governo2)
tabyl(dados_unificados_final_sem_falta_mod,auxilio_governo2)
tabyl(dados_unificados_final_sem_falta_mod,auxilio_governo)

# frequencias

write_xlsx(tabyl(dados_unificados_final_sem_falta_mod,escolaridade_agrup2),
           "frequencia vari?vel escolaridade agrupada 2.xlsx")
write_xlsx(tabyl(dados_unificados_final_sem_falta_mod,escolaridade_agrup),
           "frequencia vari?vel escolaridade agrupada.xlsx")

write_xlsx(tabyl(dados_unificados_final_sem_falta_mod,rendimento_agrup2),
           "frequencia vari?vel rendimento agrupada 2.xlsx")
write_xlsx(tabyl(dados_unificados_final_sem_falta_mod,rendimento_agrup),
           "frequencia vari?vel rendimento agrupada.xlsx")

write_xlsx(tabyl(dados_unificados_final_sem_falta_mod,tipo_moradia_agrup2),
           "frequencia vari?vel tipo de moradia agrupada 2.xlsx")
write_xlsx(tabyl(dados_unificados_final_sem_falta_mod,tipo_moradia_agrup),
           "frequencia vari?vel tipo de moradia agrupada.xlsx")

write_xlsx(tabyl(dados_unificados_final_sem_falta_mod,territorio_residencia2),
           "frequencia vari?vel territorio de residencia agrupada 2.xlsx")
write_xlsx(tabyl(dados_unificados_final_sem_falta_mod,territorio_residencia),
           "frequencia vari?vel territorio de residencia agrupada.xlsx")

write_xlsx(tabyl(dados_unificados_final_sem_falta_mod,auxilio_governo2),
           "frequencia vari?vel aux?lio do governo agrupada 2.xlsx")
write_xlsx(tabyl(dados_unificados_final_sem_falta_mod,auxilio_governo),
           "frequencia vari?vel aux?lio do governo agrupada.xlsx")

# remover as variaveis originais

dados_unificados_final_sem_falta_mod_ok <- dados_unificados_final_sem_falta_mod %>%
  select(-escolaridade_agrup,-rendimento_agrup,-tipo_moradia_agrup,-territorio_residencia,-auxilio_governo)

summary(dados_unificados_final_sem_falta_mod_ok)

# iniciar os ajustes
####################

library(VGAM)
library(mctest)

# 0) colocar as categorias de referencia

# nominais

dados_unificados_final_sem_falta_mod_ok$sexo <-
  relevel(dados_unificados_final_sem_falta_mod_ok$sexo,ref = "Mulher")
dados_unificados_final_sem_falta_mod_ok$regiao <-
  relevel(dados_unificados_final_sem_falta_mod_ok$regiao,ref = "SUDESTE")
dados_unificados_final_sem_falta_mod_ok$cor_agrup <-
  relevel(dados_unificados_final_sem_falta_mod_ok$cor_agrup,ref = "Branca")
dados_unificados_final_sem_falta_mod_ok$estado_civil_agrup <-
  relevel(dados_unificados_final_sem_falta_mod_ok$estado_civil_agrup,ref = "Casado(a) ou uni?o est?vel")

dados_unificados_final_sem_falta_mod_ok$religiao_agrup <-
  relevel(dados_unificados_final_sem_falta_mod_ok$religiao_agrup,ref = "Cat?lica")
dados_unificados_final_sem_falta_mod_ok$ocupacao_agrup <-
  relevel(dados_unificados_final_sem_falta_mod_ok$ocupacao_agrup,ref = "Outra")
dados_unificados_final_sem_falta_mod_ok$anos_residencia_agrup <-
  relevel(dados_unificados_final_sem_falta_mod_ok$anos_residencia_agrup,ref = "0 a 10")
dados_unificados_final_sem_falta_mod_ok$area_residencia <-
  relevel(dados_unificados_final_sem_falta_mod_ok$area_residencia,ref = "Urbana")

dados_unificados_final_sem_falta_mod_ok$escolaridade_agrup2 <-
  relevel(dados_unificados_final_sem_falta_mod_ok$escolaridade_agrup2,ref = "Superior completo")
dados_unificados_final_sem_falta_mod_ok$rendimento_agrup2 <-
  relevel(dados_unificados_final_sem_falta_mod_ok$rendimento_agrup2,
          ref = "Acima de 10 sal?rios m?nimos (Acima de R$10.450)")
dados_unificados_final_sem_falta_mod_ok$tipo_moradia_agrup2 <-
  relevel(dados_unificados_final_sem_falta_mod_ok$tipo_moradia_agrup2,ref = "Pr?pria")

dados_unificados_final_sem_falta_mod_ok$convenio_saude <-
  relevel(dados_unificados_final_sem_falta_mod_ok$convenio_saude,ref = "N?o")
dados_unificados_final_sem_falta_mod_ok$usa_sus <-
  relevel(dados_unificados_final_sem_falta_mod_ok$usa_sus,ref = "N?o")
dados_unificados_final_sem_falta_mod_ok$agente_comunitario <-
  relevel(dados_unificados_final_sem_falta_mod_ok$agente_comunitario,ref = "N?o")
dados_unificados_final_sem_falta_mod_ok$posto_saude <-
  relevel(dados_unificados_final_sem_falta_mod_ok$posto_saude,ref = "N?o")

dados_unificados_final_sem_falta_mod_ok$fonte_informacao___1 <-
  relevel(dados_unificados_final_sem_falta_mod_ok$fonte_informacao___1,ref = "N?o")
dados_unificados_final_sem_falta_mod_ok$fonte_informacao___3 <-
  relevel(dados_unificados_final_sem_falta_mod_ok$fonte_informacao___3,ref = "N?o")
dados_unificados_final_sem_falta_mod_ok$fonte_informacao___7 <-
  relevel(dados_unificados_final_sem_falta_mod_ok$fonte_informacao___7,ref = "N?o")
dados_unificados_final_sem_falta_mod_ok$fonte_informacao___9 <-
  relevel(dados_unificados_final_sem_falta_mod_ok$fonte_informacao___9,ref = "N?o")

# ordinais

dados_unificados_final_sem_falta_mod_ok[,17:21] <-
  lapply(dados_unificados_final_sem_falta_mod_ok[,17:21],function(x) 
  {factor(x,levels = c("Nada confiante","Pouco confiante","confiante","Muito confiante"),ordered = T)})

# 1) efetuar o VIF

paste(names(dados_unificados_final_sem_falta_mod_ok)[c(2:16,22:30)],collapse = " + ")
paste("~",paste(names(dados_unificados_final_sem_falta_mod_ok)[2:13],collapse = " + "))

ajuste_vif <- 
  lm(record_id ~ sexo + regiao + idade + cor_agrup + estado_civil_agrup + religiao_agrup + ocupacao_agrup + 
       anos_residencia_agrup + area_residencia + moradores_res + pessoas_domicilio + convenio_saude + usa_sus + 
       agente_comunitario + posto_saude + fonte_informacao___1 + fonte_informacao___3 + 
       fonte_informacao___7 + fonte_informacao___9 + escolaridade_agrup2 + rendimento_agrup2 + 
       tipo_moradia_agrup2 + territorio_residencia2 + auxilio_governo2,
     data = dados_unificados_final_sem_falta_mod_ok)
summary(ajuste_vif)

teste_vif <- imcdiag(ajuste_vif,method = "VIF",vif = 5)
teste_vif

write.csv2(teste_vif$idiags,"teste VIF.csv")
write_xlsx(data.frame(teste_vif$idiags),"teste VIF.xlsx")

# sem presen?a de multicolinearidade, efetuar os ajustes
########################################################

setwd("D:/Atendimentos/Ricardo Arc?ncio/Ricardo/termometro social COVID19/modelos")

# cap_gov_federal
#################

ajuste_cap_gov_federal_0 <- 
  vglm(cap_gov_federal ~ sexo + regiao + idade + cor_agrup + estado_civil_agrup + religiao_agrup + ocupacao_agrup + 
         anos_residencia_agrup + area_residencia + moradores_res + pessoas_domicilio + convenio_saude + usa_sus + 
         agente_comunitario + posto_saude + fonte_informacao___1 + fonte_informacao___3 + 
         fonte_informacao___7 + fonte_informacao___9 + escolaridade_agrup2 + rendimento_agrup2 + 
         tipo_moradia_agrup2 + territorio_residencia2 + auxilio_governo2,
       cumulative(parallel = TRUE,reverse = TRUE),data = dados_unificados_final_sem_falta_mod_ok)
summary(ajuste_cap_gov_federal_0)

#write.csv2(coef(summary(ajuste_cap_gov_federal_0)),"ajuste completo governo federal.csv")
#write_xlsx(data.frame(coef(summary(ajuste_cap_gov_federal_0))),"ajuste completo governo federal.xlsx")

ajuste_cap_gov_federal_step <- step4(ajuste_cap_gov_federal_0)
summary(ajuste_cap_gov_federal_step)
anova(ajuste_cap_gov_federal_step)

ajuste_cap_gov_federal_step2 <- update(ajuste_cap_gov_federal_step,.~.-usa_sus)
summary(ajuste_cap_gov_federal_step2)
anova(ajuste_cap_gov_federal_step2)

ajuste_cap_gov_federal_step3 <- update(ajuste_cap_gov_federal_step2,.~.-moradores_res)
summary(ajuste_cap_gov_federal_step3)
anova(ajuste_cap_gov_federal_step3)

ajuste_cap_gov_federal_step4 <- update(ajuste_cap_gov_federal_step3,.~.-pessoas_domicilio)
summary(ajuste_cap_gov_federal_step4)
anova(ajuste_cap_gov_federal_step4)

ajuste_cap_gov_federal_step5 <- update(ajuste_cap_gov_federal_step4,.~.-ocupacao_agrup)
summary(ajuste_cap_gov_federal_step5)
anova(ajuste_cap_gov_federal_step5)

ajuste_cap_gov_federal_step6 <- update(ajuste_cap_gov_federal_step5,.~.-estado_civil_agrup)
summary(ajuste_cap_gov_federal_step6)
anova(ajuste_cap_gov_federal_step6)

ajuste_cap_gov_federal_step7 <- update(ajuste_cap_gov_federal_step6,.~.-convenio_saude)
summary(ajuste_cap_gov_federal_step7)
anova(ajuste_cap_gov_federal_step7)

#write.csv2(coef(summary(ajuste_cap_gov_federal_step)),"ajuste aic governo federal.csv")
#write_xlsx(data.frame(coef(summary(ajuste_cap_gov_federal_step))),"ajuste aic governo federal.xlsx")

ajuste_cap_gov_federal_step_ger <- 
  vglm(cap_gov_federal ~ sexo + regiao + religiao_agrup + fonte_informacao___1 + fonte_informacao___3,
       cumulative(reverse = TRUE),data = dados_unificados_final_sem_falta_mod_ok)
summary(ajuste_cap_gov_federal_step_ger)

# todos funciona, mas ocorreu efeito Hauck-Donner, testar individual

ajuste_cap_gov_federal_step_ger_sexo <- 
  vglm(cap_gov_federal ~ sexo + regiao + religiao_agrup + fonte_informacao___1 + fonte_informacao___3,
       cumulative(parallel = F ~ sexo,reverse = TRUE),data = dados_unificados_final_sem_falta_mod_ok)
summary(ajuste_cap_gov_federal_step_ger_sexo)

#write.csv2(coef(summary(ajuste_cap_gov_federal_step_ger_sexo)),"ajuste aic governo federal sexo.csv")
#write_xlsx(data.frame(coef(summary(ajuste_cap_gov_federal_step_ger_sexo))),"ajuste aic governo federal sexo.xlsx")

ajuste_cap_gov_federal_step_ger_regiao <- 
  vglm(cap_gov_federal ~ sexo + regiao + religiao_agrup + fonte_informacao___1 + fonte_informacao___3,
       cumulative(parallel = F ~ regiao,reverse = TRUE),data = dados_unificados_final_sem_falta_mod_ok)
summary(ajuste_cap_gov_federal_step_ger_regiao)

#write.csv2(coef(summary(ajuste_cap_gov_federal_step_ger_regiao)),
#          "ajuste aic governo federal regiao.csv")
#write_xlsx(data.frame(coef(summary(ajuste_cap_gov_federal_step_ger_regiao))),
#          "ajuste aic governo federal regiao.xlsx")


ajuste_cap_gov_federal_step_ger_religiao_agrup <- 
  vglm(cap_gov_federal ~ sexo + regiao + religiao_agrup + fonte_informacao___1 + fonte_informacao___3,
       cumulative(parallel = F ~ religiao_agrup,reverse = TRUE),data = dados_unificados_final_sem_falta_mod_ok)
summary(ajuste_cap_gov_federal_step_ger_religiao_agrup)

#write.csv2(coef(summary(ajuste_cap_gov_federal_step_ger_religiao_agrup)),
#          "ajuste aic governo federal religi?o.csv")
#write_xlsx(data.frame(coef(summary(ajuste_cap_gov_federal_step_ger_religiao_agrup))),
#          "ajuste aic governo federal religi?o.xlsx")


ajuste_cap_gov_federal_step_ger_fonte_informacao___1 <- 
  vglm(cap_gov_federal ~ sexo + regiao + religiao_agrup + fonte_informacao___1 + fonte_informacao___3,
       cumulative(parallel = F ~ fonte_informacao___1,reverse = TRUE),data = dados_unificados_final_sem_falta_mod_ok)
summary(ajuste_cap_gov_federal_step_ger_fonte_informacao___1)

#write.csv2(coef(summary(ajuste_cap_gov_federal_step_ger_fonte_informacao___1)),
#          "ajuste aic governo federal fonte 1.csv")
#write_xlsx(data.frame(coef(summary(ajuste_cap_gov_federal_step_ger_fonte_informacao___1))),
#          "ajuste aic governo federal fonte 1.xlsx")


ajuste_cap_gov_federal_step_ger_fonte_informacao___3 <- 
  vglm(cap_gov_federal ~ sexo + regiao + religiao_agrup + fonte_informacao___1 + fonte_informacao___3,
       cumulative(parallel = F ~ fonte_informacao___3,reverse = TRUE),data = dados_unificados_final_sem_falta_mod_ok)
summary(ajuste_cap_gov_federal_step_ger_fonte_informacao___3)

write.csv2(coef(summary(ajuste_cap_gov_federal_step_ger_fonte_informacao___3)),
           "ajuste aic governo federal fonte 3.csv")
write_xlsx(data.frame(coef(summary(ajuste_cap_gov_federal_step_ger_fonte_informacao___3))),
           "ajuste aic governo federal fonte 3.xlsx")

# compara??o

lrtest(ajuste_cap_gov_federal_step_ger_sexo,ajuste_cap_gov_federal_step7)
lrtest(ajuste_cap_gov_federal_step_ger_regiao,ajuste_cap_gov_federal_step7)
lrtest(ajuste_cap_gov_federal_step_ger_religiao_agrup,ajuste_cap_gov_federal_step7)
lrtest(ajuste_cap_gov_federal_step_ger_fonte_informacao___1,ajuste_cap_gov_federal_step7)
lrtest(ajuste_cap_gov_federal_step_ger_fonte_informacao___3,ajuste_cap_gov_federal_step7)

teste_step_sexo <- lrtest(ajuste_cap_gov_federal_step_ger_sexo,ajuste_cap_gov_federal_step7)
teste_step_sexo
teste_step_regiao <- lrtest(ajuste_cap_gov_federal_step_ger_sexo,ajuste_cap_gov_federal_step7)
teste_step_regiao
teste_step_religiao <- lrtest(ajuste_cap_gov_federal_step_ger_religiao_agrup,ajuste_cap_gov_federal_step7)
teste_step_religiao
teste_step_fonte1 <- lrtest(ajuste_cap_gov_federal_step_ger_fonte_informacao___1,ajuste_cap_gov_federal_step7)
teste_step_fonte1
teste_step_fonte3 <- lrtest(ajuste_cap_gov_federal_step_ger_fonte_informacao___3,ajuste_cap_gov_federal_step7)
teste_step_fonte3

testes_RV_federal <- 
  rbind(teste_step_sexo@Body,teste_step_regiao@Body,teste_step_religiao@Body,
        teste_step_fonte1@Body,teste_step_fonte3@Body)
testes_RV_federal

# somente religi?o foi estatisticamente significante

#write.csv2(testes_RV_federal,"testes RV modelos governo federal.csv")

# ver se ainda ? poss?vel colocar outro (retomar aqui ...)

ajuste_cap_gov_federal_step_ger_religiao_agrup_sexo <- 
  vglm(cap_gov_federal ~ sexo + regiao + religiao_agrup + fonte_informacao___1 + fonte_informacao___3,
       cumulative(parallel = F ~ sexo + religiao_agrup,reverse = TRUE),
       data = dados_unificados_final_sem_falta_mod_ok)
summary(ajuste_cap_gov_federal_step_ger_religiao_agrup_sexo)

ajuste_cap_gov_federal_step_ger_religiao_agrup_regiao <- 
  vglm(cap_gov_federal ~ sexo + regiao + religiao_agrup + fonte_informacao___1 + fonte_informacao___3,
       cumulative(parallel = F ~ regiao + religiao_agrup,reverse = TRUE),
       data = dados_unificados_final_sem_falta_mod_ok)
summary(ajuste_cap_gov_federal_step_ger_religiao_agrup_regiao)

ajuste_cap_gov_federal_step_ger_religiao_agrup_fonte1 <- 
  vglm(cap_gov_federal ~ sexo + regiao + religiao_agrup + fonte_informacao___1 + fonte_informacao___3,
       cumulative(parallel = F ~ fonte_informacao___1 + religiao_agrup,reverse = TRUE),
       data = dados_unificados_final_sem_falta_mod_ok)
summary(ajuste_cap_gov_federal_step_ger_religiao_agrup_fonte1)

ajuste_cap_gov_federal_step_ger_religiao_agrup_fonte3 <- 
  vglm(cap_gov_federal ~ sexo + regiao + religiao_agrup + fonte_informacao___1 + fonte_informacao___3,
       cumulative(parallel = F ~ fonte_informacao___3 + religiao_agrup,reverse = TRUE),
       data = dados_unificados_final_sem_falta_mod_ok)
summary(ajuste_cap_gov_federal_step_ger_religiao_agrup_fonte3)

# compara??es (somente fonte 1 ajustou, demais teve problemas numericos)

lrtest(ajuste_cap_gov_federal_step_ger_religiao_agrup_sexo,ajuste_cap_gov_federal_step_ger_religiao_agrup)
lrtest(ajuste_cap_gov_federal_step_ger_religiao_agrup_regiao,ajuste_cap_gov_federal_step_ger_religiao_agrup)
lrtest(ajuste_cap_gov_federal_step_ger_religiao_agrup_fonte1,ajuste_cap_gov_federal_step_ger_religiao_agrup)
lrtest(ajuste_cap_gov_federal_step_ger_religiao_agrup_fonte3,ajuste_cap_gov_federal_step_ger_religiao_agrup)

teste_step_religiao_sexo <- 
  lrtest(ajuste_cap_gov_federal_step_ger_religiao_agrup_sexo,
         ajuste_cap_gov_federal_step_ger_religiao_agrup)
teste_step_religiao_sexo

teste_step_religiao_regiao <- 
  lrtest(ajuste_cap_gov_federal_step_ger_religiao_agrup_regiao,
         ajuste_cap_gov_federal_step_ger_religiao_agrup)
teste_step_religiao_regiao

teste_step_religiao_fonte1 <- 
  lrtest(ajuste_cap_gov_federal_step_ger_religiao_agrup_fonte1,
         ajuste_cap_gov_federal_step_ger_religiao_agrup)
teste_step_religiao_fonte1

teste_step_religiao_fonte3 <- 
  lrtest(ajuste_cap_gov_federal_step_ger_religiao_agrup_fonte3,
         ajuste_cap_gov_federal_step_ger_religiao_agrup)
teste_step_religiao_fonte3

# somente fonte 1 aceitou, mas teve efeito Hauck-Donner

lrtest(ajuste_cap_gov_federal_step_ger_religiao_agrup_fonte1,ajuste_cap_gov_federal_step_ger_religiao_agrup)

# n?o comparou (n?o salvar)


# cap_gov_estadual
##################

ajuste_cap_gov_estadual_0 <- 
  vglm(cap_gov_estadual ~ sexo + regiao + idade + cor_agrup + estado_civil_agrup + religiao_agrup + ocupacao_agrup + 
         anos_residencia_agrup + area_residencia + moradores_res + pessoas_domicilio + convenio_saude + usa_sus + 
         agente_comunitario + posto_saude + fonte_informacao___1 + fonte_informacao___3 + 
         fonte_informacao___7 + fonte_informacao___9 + escolaridade_agrup2 + rendimento_agrup2 + 
         tipo_moradia_agrup2 + territorio_residencia2 + auxilio_governo2,
       cumulative(parallel = TRUE,reverse = TRUE),data = dados_unificados_final_sem_falta_mod_ok)
summary(ajuste_cap_gov_estadual_0)

#write.csv2(coef(summary(ajuste_cap_gov_estadual_0)),"ajuste completo governo estadual.csv")
#write_xlsx(data.frame(coef(summary(ajuste_cap_gov_estadual_0))),"ajuste completo governo estadual.xlsx")

ajuste_cap_gov_estadual_step <- 
  step4(ajuste_cap_gov_estadual_0)
summary(ajuste_cap_gov_estadual_step)
anova(ajuste_cap_gov_estadual_step)

ajuste_cap_gov_estadual_step2 <- update(ajuste_cap_gov_estadual_step,.~.-agente_comunitario)
summary(ajuste_cap_gov_estadual_step2)
anova(ajuste_cap_gov_estadual_step2)

ajuste_cap_gov_estadual_step3 <- update(ajuste_cap_gov_estadual_step2,.~.-tipo_moradia_agrup2)
summary(ajuste_cap_gov_estadual_step3)
anova(ajuste_cap_gov_estadual_step3)

ajuste_cap_gov_estadual_step4 <- update(ajuste_cap_gov_estadual_step3,.~.-estado_civil_agrup)
summary(ajuste_cap_gov_estadual_step4)
anova(ajuste_cap_gov_estadual_step4)

ajuste_cap_gov_estadual_step5 <- update(ajuste_cap_gov_estadual_step4,.~.-idade)
summary(ajuste_cap_gov_estadual_step5)
anova(ajuste_cap_gov_estadual_step5)

#write.csv2(coef(summary(ajuste_cap_gov_estadual_step5)),"ajuste aic governo estadual.csv")
#write_xlsx(data.frame(coef(summary(ajuste_cap_gov_estadual_step5))),"ajuste aic governo estadual.xlsx")

ajuste_cap_gov_estadual_step_ger <- 
  vglm(cap_gov_estadual ~ regiao + religiao_agrup + posto_saude + fonte_informacao___1,
       cumulative(reverse = TRUE),data = dados_unificados_final_sem_falta_mod_ok)
summary(ajuste_cap_gov_estadual_step_ger)

# efetuar os parciais

ajuste_cap_gov_estadual_step_ger_regiao <- 
  vglm(cap_gov_estadual ~ regiao + religiao_agrup + posto_saude + fonte_informacao___1,
       cumulative(parallel = FALSE ~ regiao,reverse = TRUE),data = dados_unificados_final_sem_falta_mod_ok)
summary(ajuste_cap_gov_estadual_step_ger_regiao)

#write.csv2(coef(summary(ajuste_cap_gov_estadual_step_ger_regiao)),
#          "ajuste aic governo estadual regi?o.csv")
#write_xlsx(data.frame(coef(summary(ajuste_cap_gov_estadual_step_ger_regiao))),
#          "ajuste aic governo estadual regi?o.xlsx")

ajuste_cap_gov_estadual_step_ger_religiao_agrup <- 
  vglm(cap_gov_estadual ~ regiao + religiao_agrup + posto_saude + fonte_informacao___1,
       cumulative(parallel = FALSE ~ religiao_agrup,reverse = TRUE),data = dados_unificados_final_sem_falta_mod_ok)
summary(ajuste_cap_gov_estadual_step_ger_religiao_agrup)

#write.csv2(coef(summary(ajuste_cap_gov_estadual_step_ger_religiao_agrup)),
#          "ajuste aic governo estadual religi?o.csv")
#write_xlsx(data.frame(coef(summary(ajuste_cap_gov_estadual_step_ger_religiao_agrup))),
#          "ajuste aic governo estadual religi?o.xlsx")

ajuste_cap_gov_estadual_step_ger_posto_saude <- 
  vglm(cap_gov_estadual ~ regiao + religiao_agrup + posto_saude + fonte_informacao___1,
       cumulative(parallel = FALSE ~ posto_saude,reverse = TRUE),data = dados_unificados_final_sem_falta_mod_ok)
summary(ajuste_cap_gov_estadual_step_ger_posto_saude)

#write.csv2(coef(summary(ajuste_cap_gov_estadual_step_ger_posto_saude)),
#          "ajuste aic governo estadual posto de sa?de.csv")
#write_xlsx(data.frame(coef(summary(ajuste_cap_gov_estadual_step_ger_posto_saude))),
#          "ajuste aic governo estadual posto de sa?de.xlsx")

ajuste_cap_gov_estadual_step_ger_fonte_informacao___1 <- 
  vglm(cap_gov_estadual ~ regiao + religiao_agrup + posto_saude + fonte_informacao___1,
       cumulative(parallel = FALSE ~ fonte_informacao___1,reverse = TRUE),data = dados_unificados_final_sem_falta_mod_ok)
summary(ajuste_cap_gov_estadual_step_ger_fonte_informacao___1)

#write.csv2(coef(summary(ajuste_cap_gov_estadual_step_ger_fonte_informacao___1)),
#          "ajuste aic governo estadual fonte 1.csv")
#write_xlsx(data.frame(coef(summary(ajuste_cap_gov_estadual_step_ger_fonte_informacao___1))),
#          "ajuste aic governo estadual fonte 1.xlsx")

# compara??o

lrtest(ajuste_cap_gov_estadual_step_ger_regiao,ajuste_cap_gov_estadual_step5)
lrtest(ajuste_cap_gov_estadual_step_ger_religiao_agrup,ajuste_cap_gov_estadual_step5)
lrtest(ajuste_cap_gov_estadual_step_ger_posto_saude,ajuste_cap_gov_estadual_step5)
lrtest(ajuste_cap_gov_estadual_step_ger_fonte_informacao___1,ajuste_cap_gov_estadual_step5)

teste_step_regiao <- lrtest(ajuste_cap_gov_estadual_step_ger_regiao,ajuste_cap_gov_estadual_step5)
teste_step_regiao
teste_step_religiao <- lrtest(ajuste_cap_gov_estadual_step_ger_religiao_agrup,ajuste_cap_gov_estadual_step5)
teste_step_religiao
teste_step_posto <- lrtest(ajuste_cap_gov_estadual_step_ger_posto_saude,ajuste_cap_gov_estadual_step5)
teste_step_posto
teste_step_fonte1 <- lrtest(ajuste_cap_gov_estadual_step_ger_fonte_informacao___1,ajuste_cap_gov_estadual_step5)
teste_step_fonte1

testes_RV_estadual <- 
  rbind(teste_step_regiao@Body,teste_step_religiao@Body,teste_step_posto@Body,teste_step_fonte1@Body)
testes_RV_estadual

#write.csv2(testes_RV_estadual,"testes RV modelos governo estadual.csv")

# acrescentar variaveis no modelo n?o proporcional da religi?o

ajuste_cap_gov_estadual_step_ger_religiao_agrup_regiao <- 
  vglm(cap_gov_estadual ~ regiao + religiao_agrup + posto_saude + fonte_informacao___1,
       cumulative(parallel = FALSE ~ regiao + religiao_agrup,reverse = TRUE),
       data = dados_unificados_final_sem_falta_mod_ok)
summary(ajuste_cap_gov_estadual_step_ger_religiao_agrup_regiao)

ajuste_cap_gov_estadual_step_ger_religiao_agrup_posto_saude <- 
  vglm(cap_gov_estadual ~ regiao + religiao_agrup + posto_saude + fonte_informacao___1,
       cumulative(parallel = FALSE ~ posto_saude + religiao_agrup,reverse = TRUE),
       data = dados_unificados_final_sem_falta_mod_ok)
summary(ajuste_cap_gov_estadual_step_ger_religiao_agrup_posto_saude)

ajuste_cap_gov_estadual_step_ger_religiao_agrup_fonte_informacao___1 <- 
  vglm(cap_gov_estadual ~ regiao + religiao_agrup + posto_saude + fonte_informacao___1,
       cumulative(parallel = FALSE ~ fonte_informacao___1 + religiao_agrup,reverse = TRUE),
       data = dados_unificados_final_sem_falta_mod_ok)
summary(ajuste_cap_gov_estadual_step_ger_religiao_agrup_fonte_informacao___1)

# compara??o

lrtest(ajuste_cap_gov_estadual_step_ger_religiao_agrup_regiao,ajuste_cap_gov_estadual_step_ger_religiao_agrup)
lrtest(ajuste_cap_gov_estadual_step_ger_posto_saude,ajuste_cap_gov_estadual_step_ger_religiao_agrup)
lrtest(ajuste_cap_gov_estadual_step_ger_fonte_informacao___1,ajuste_cap_gov_estadual_step_ger_religiao_agrup)

teste_step_religiao_regiao <- 
  lrtest(ajuste_cap_gov_estadual_step_ger_religiao_agrup_regiao,
         ajuste_cap_gov_estadual_step_ger_religiao_agrup)
teste_step_religiao_regiao

teste_step_religiao_posto <- 
  lrtest(ajuste_cap_gov_estadual_step_ger_religiao_agrup_posto_saude,
         ajuste_cap_gov_estadual_step_ger_religiao_agrup)
teste_step_religiao_posto

teste_step_religiao_fonte1 <- 
  lrtest(ajuste_cap_gov_estadual_step_ger_religiao_agrup_fonte_informacao___1,
         ajuste_cap_gov_estadual_step_ger_religiao_agrup)
teste_step_religiao_fonte1

testes_RV_estadual_a <- 
  rbind(teste_step_religiao_regiao@Body,teste_step_religiao_posto@Body,teste_step_religiao_fonte1@Body)
testes_RV_estadual_a

# nenhum deles estatisticamente significante

write.csv2(testes_RV_estadual_a,"testes RV modelos governo estadual a.csv")


# cap_gov_municipal
###################

ajuste_cap_gov_municipal_0 <- 
  vglm(cap_gov_municipal ~ sexo + regiao + idade + cor_agrup + estado_civil_agrup + religiao_agrup + ocupacao_agrup + 
         anos_residencia_agrup + area_residencia + moradores_res + pessoas_domicilio + convenio_saude + usa_sus + 
         agente_comunitario + posto_saude + fonte_informacao___1 + fonte_informacao___3 + 
         fonte_informacao___7 + fonte_informacao___9 + escolaridade_agrup2 + rendimento_agrup2 + 
         tipo_moradia_agrup2 + territorio_residencia2 + auxilio_governo2,
       cumulative(parallel = TRUE,reverse = TRUE),data = dados_unificados_final_sem_falta_mod_ok)
summary(ajuste_cap_gov_municipal_0)

#write.csv2(coef(summary(ajuste_cap_gov_municipal_0)),"ajuste completo governo municipal.csv")
#write_xlsx(data.frame(coef(summary(ajuste_cap_gov_municipal_0))),"ajuste completo governo municipal.xlsx")

ajuste_cap_gov_municipal_step <- 
  step4(ajuste_cap_gov_municipal_0)
summary(ajuste_cap_gov_municipal_step)
anova(ajuste_cap_gov_municipal_step)

ajuste_cap_gov_municipal_step2 <- update(ajuste_cap_gov_municipal_step,.~.-pessoas_domicilio)
summary(ajuste_cap_gov_municipal_step2)
anova(ajuste_cap_gov_municipal_step2)

ajuste_cap_gov_municipal_step3 <- update(ajuste_cap_gov_municipal_step2,.~.-auxilio_governo2)
summary(ajuste_cap_gov_municipal_step3)
anova(ajuste_cap_gov_municipal_step3)

ajuste_cap_gov_municipal_step4 <- update(ajuste_cap_gov_municipal_step3,.~.-rendimento_agrup2)
summary(ajuste_cap_gov_municipal_step4)
anova(ajuste_cap_gov_municipal_step4)

ajuste_cap_gov_municipal_step5 <- update(ajuste_cap_gov_municipal_step4,.~.-fonte_informacao___3)
summary(ajuste_cap_gov_municipal_step5)
anova(ajuste_cap_gov_municipal_step5)

ajuste_cap_gov_municipal_step6 <- update(ajuste_cap_gov_municipal_step5,.~.-cor_agrup)
summary(ajuste_cap_gov_municipal_step6)
anova(ajuste_cap_gov_municipal_step6)

ajuste_cap_gov_municipal_step7 <- update(ajuste_cap_gov_municipal_step6,.~.-ocupacao_agrup)
summary(ajuste_cap_gov_municipal_step7)
anova(ajuste_cap_gov_municipal_step7)

#write.csv2(coef(summary(ajuste_cap_gov_municipal_step7)),"ajuste aic governo municipal.csv")
#write_xlsx(data.frame(coef(summary(ajuste_cap_gov_municipal_step7))),"ajuste aic governo municipal.xlsx")

ajuste_cap_gov_municipal_step_ger <- 
  vglm(cap_gov_municipal ~ regiao + agente_comunitario + tipo_moradia_agrup2 + fonte_informacao___1,
       cumulative(reverse = TRUE),data = dados_unificados_final_sem_falta_mod_ok)
summary(ajuste_cap_gov_municipal_step_ger)

# efetuar os parciais

ajuste_cap_gov_municipal_step_ger_regiao <- 
  vglm(cap_gov_municipal ~ regiao + agente_comunitario + tipo_moradia_agrup2 + fonte_informacao___1,
       cumulative(parallel = FALSE ~ regiao,reverse = TRUE),data = dados_unificados_final_sem_falta_mod_ok)
summary(ajuste_cap_gov_municipal_step_ger_regiao)

#write.csv2(coef(summary(ajuste_cap_gov_municipal_step_ger_regiao)),
#         "ajuste aic governo municipal regi?o.csv")
#write_xlsx(data.frame(coef(summary(ajuste_cap_gov_municipal_step_ger_regiao))),
#         "ajuste aic governo municipal regi?o.xlsx")

ajuste_cap_gov_municipal_step_ger_agente_comunitario <- 
  vglm(cap_gov_municipal ~ regiao + agente_comunitario + tipo_moradia_agrup2 + fonte_informacao___1,
       cumulative(parallel = FALSE ~ agente_comunitario,reverse = TRUE),data = dados_unificados_final_sem_falta_mod_ok)
summary(ajuste_cap_gov_municipal_step_ger_agente_comunitario)

#write.csv2(coef(summary(ajuste_cap_gov_municipal_step_ger_agente_comunitario)),
#         "ajuste aic governo municipal agente comunitario.csv")
#write_xlsx(data.frame(coef(summary(ajuste_cap_gov_municipal_step_ger_agente_comunitario))),
#         "ajuste aic governo municipal agente comunitario.xlsx")

ajuste_cap_gov_municipal_step_ger_tipo_moradia <- 
  vglm(cap_gov_municipal ~ regiao + agente_comunitario + tipo_moradia_agrup2 + fonte_informacao___1,
       cumulative(parallel = FALSE ~ posto_saude,reverse = TRUE),data = dados_unificados_final_sem_falta_mod_ok)
summary(ajuste_cap_gov_municipal_step_ger_tipo_moradia)

#write.csv2(coef(summary(ajuste_cap_gov_municipal_step_ger_tipo_moradia)),
#         "ajuste aic governo municipal tipo de moradia.csv")
#write_xlsx(data.frame(coef(summary(ajuste_cap_gov_municipal_step_ger_tipo_moradia))),
#         "ajuste aic governo municipal tipo de moradia.xlsx")

ajuste_cap_gov_municipal_step_ger_fonte_informacao___1 <- 
  vglm(cap_gov_municipal ~ regiao + agente_comunitario + tipo_moradia_agrup2 + fonte_informacao___1,
       cumulative(parallel = FALSE ~ fonte_informacao___1,reverse = TRUE),data = dados_unificados_final_sem_falta_mod_ok)
summary(ajuste_cap_gov_municipal_step_ger_fonte_informacao___1)

#write.csv2(coef(summary(ajuste_cap_gov_municipal_step_ger_fonte_informacao___1)),
#         "ajuste aic governo municipal fonte 1.csv")
#write_xlsx(data.frame(coef(summary(ajuste_cap_gov_municipal_step_ger_fonte_informacao___1))),
#         "ajuste aic governo municipal fonte 1.xlsx")

# compara??o

lrtest(ajuste_cap_gov_municipal_step_ger_regiao,ajuste_cap_gov_municipal_step7)
lrtest(ajuste_cap_gov_municipal_step_ger_agente_comunitario,ajuste_cap_gov_municipal_step7)
lrtest(ajuste_cap_gov_municipal_step_ger_tipo_moradia,ajuste_cap_gov_municipal_step7)
lrtest(ajuste_cap_gov_municipal_step_ger_fonte_informacao___1,ajuste_cap_gov_municipal_step7)

teste_step_regiao <- lrtest(ajuste_cap_gov_municipal_step_ger_regiao,ajuste_cap_gov_municipal_step7)
teste_step_regiao
teste_step_religiao <- lrtest(ajuste_cap_gov_municipal_step_ger_agente_comunitario,ajuste_cap_gov_municipal_step7)
teste_step_religiao
teste_step_posto <- lrtest(ajuste_cap_gov_municipal_step_ger_tipo_moradia,ajuste_cap_gov_municipal_step7)
teste_step_posto
teste_step_fonte1 <- lrtest(ajuste_cap_gov_municipal_step_ger_fonte_informacao___1,ajuste_cap_gov_municipal_step7)
teste_step_fonte1

testes_RV_municipal <- 
  rbind(teste_step_regiao@Body,teste_step_religiao@Body,teste_step_posto@Body,teste_step_fonte1@Body)
testes_RV_municipal

#write.csv2(testes_RV_municipal,"testes RV modelos governo municipal.csv")

# nos governos estadual e municipal, ver se ainda posso acrescentar outra vari?vel n?o proporcional
# (retomar aqui)

# testar acrescentar em regi?o

ajuste_cap_gov_municipal_step_ger_regiao_agente <- 
  vglm(cap_gov_municipal ~ regiao + agente_comunitario + tipo_moradia_agrup2 + fonte_informacao___1,
       cumulative(parallel = FALSE ~ agente_comunitario + regiao,reverse = TRUE),
       data = dados_unificados_final_sem_falta_mod_ok)
summary(ajuste_cap_gov_municipal_step_ger_regiao_agente)

#write.csv2(coef(summary(ajuste_cap_gov_municipal_step_ger_regiao_agente)),
#        "ajuste aic governo municipal regi?o e agente.csv")
#write_xlsx(data.frame(coef(summary(ajuste_cap_gov_municipal_step_ger_regiao_agente))),
#        "ajuste aic governo municipal regi?o e agente.xlsx")

ajuste_cap_gov_municipal_step_ger_regiao_tipo_moradia <- 
  vglm(cap_gov_municipal ~ regiao + agente_comunitario + tipo_moradia_agrup2 + fonte_informacao___1,
       cumulative(parallel = FALSE ~ tipo_moradia_agrup2 + regiao,reverse = TRUE),
       data = dados_unificados_final_sem_falta_mod_ok)
summary(ajuste_cap_gov_municipal_step_ger_regiao_tipo_moradia)

#write.csv2(coef(summary(ajuste_cap_gov_municipal_step_ger_regiao_tipo_moradia)),
#          "ajuste aic governo municipal regi?o e tipo de moradia.csv")
#write_xlsx(data.frame(coef(summary(ajuste_cap_gov_municipal_step_ger_regiao_tipo_moradia))),
#          "ajuste aic governo municipal regi?o e tipo de moradia.xlsx")

ajuste_cap_gov_municipal_step_ger_regiao_fonte_informacao___1 <- 
  vglm(cap_gov_municipal ~ regiao + agente_comunitario + tipo_moradia_agrup2 + fonte_informacao___1,
       cumulative(parallel = FALSE ~ fonte_informacao___1 + regiao,reverse = TRUE),
       data = dados_unificados_final_sem_falta_mod_ok)
summary(ajuste_cap_gov_municipal_step_ger_regiao_fonte_informacao___1)

#write.csv2(coef(summary(ajuste_cap_gov_municipal_step_ger_regiao_fonte_informacao___1)),
#          "ajuste aic governo municipal regi?o e fonte de informa??o 1.csv")
#write_xlsx(data.frame(coef(summary(ajuste_cap_gov_municipal_step_ger_regiao_fonte_informacao___1))),
#          "ajuste aic governo municipal regi?o e fonte de informa??o 1.xlsx")

teste_step_regiao_a <- 
  lrtest(ajuste_cap_gov_municipal_step_ger_regiao_agente,
         ajuste_cap_gov_municipal_step_ger_regiao)
teste_step_regiao_a

teste_step_agente_a <- 
  lrtest(ajuste_cap_gov_municipal_step_ger_regiao_tipo_moradia,
         ajuste_cap_gov_municipal_step_ger_regiao)
teste_step_agente_a

teste_step_fonte1_a <- 
  lrtest(ajuste_cap_gov_municipal_step_ger_fonte_informacao___1,
         ajuste_cap_gov_municipal_step_ger_regiao)
teste_step_fonte1_a

testes_RV_municipal_a <- 
  rbind(teste_step_regiao_a@Body,teste_step_agente_a@Body,teste_step_fonte1_a@Body)
testes_RV_municipal_a

# regi?o com fonte de informa??o significante

write.csv2(testes_RV_municipal_a,"testes RV modelos governo municipal a.csv")

# testar acrescentar em tipo de moradia

ajuste_cap_gov_municipal_step_ger_tipo_moradia_regiao <- 
  vglm(cap_gov_municipal ~ regiao + agente_comunitario + tipo_moradia_agrup2 + fonte_informacao___1,
       cumulative(parallel = FALSE ~ regiao + tipo_moradia_agrup2,reverse = TRUE),
       data = dados_unificados_final_sem_falta_mod_ok)
summary(ajuste_cap_gov_municipal_step_ger_tipo_moradia_regiao)

#write.csv2(coef(summary(ajuste_cap_gov_municipal_step_ger_tipo_moradia_regiao)),
#       "ajuste aic governo municipal tipo de moradia e regi?o.csv")
#write_xlsx(data.frame(coef(summary(ajuste_cap_gov_municipal_step_ger_tipo_moradia_regiao))),
#       "ajuste aic governo municipal tipo de moradia e regi?o.xlsx")

ajuste_cap_gov_municipal_step_ger_tipo_moradia_agente <- 
  vglm(cap_gov_municipal ~ regiao + agente_comunitario + tipo_moradia_agrup2 + fonte_informacao___1,
       cumulative(parallel = FALSE ~ agente_comunitario + tipo_moradia_agrup2,reverse = TRUE),
       data = dados_unificados_final_sem_falta_mod_ok)
summary(ajuste_cap_gov_municipal_step_ger_tipo_moradia_agente)

#write.csv2(coef(summary(ajuste_cap_gov_municipal_step_ger_tipo_moradia_agente)),
#          "ajuste aic governo municipal tipo de moradia e agente.csv")
#write_xlsx(data.frame(coef(summary(ajuste_cap_gov_municipal_step_ger_tipo_moradia_agente))),
#          "ajuste aic governo municipal tipo de moradia e agente.xlsx")

ajuste_cap_gov_municipal_step_ger_tipo_moradia_fonte_informacao___1 <- 
  vglm(cap_gov_municipal ~ regiao + agente_comunitario + tipo_moradia_agrup2 + fonte_informacao___1,
       cumulative(parallel = FALSE ~ fonte_informacao___1 + tipo_moradia_agrup2,reverse = TRUE),
       data = dados_unificados_final_sem_falta_mod_ok)
summary(ajuste_cap_gov_municipal_step_ger_tipo_moradia_fonte_informacao___1)

write.csv2(coef(summary(ajuste_cap_gov_municipal_step_ger_tipo_moradia_fonte_informacao___1)),
           "ajuste aic governo municipal tipo de moradia e fonte 1.csv")
write_xlsx(data.frame(coef(summary(ajuste_cap_gov_municipal_step_ger_tipo_moradia_fonte_informacao___1))),
           "ajuste aic governo municipal tipo de moradia e fonte 1.xlsx")

# compara??es

teste_step_regiao_b <- 
  lrtest(ajuste_cap_gov_municipal_step_ger_tipo_moradia_regiao,
         ajuste_cap_gov_municipal_step_ger_tipo_moradia)
teste_step_regiao_b

teste_step_agente_b <- 
  lrtest(ajuste_cap_gov_municipal_step_ger_tipo_moradia_agente,
         ajuste_cap_gov_municipal_step_ger_tipo_moradia)
teste_step_agente_b

teste_step_fonte1_b <- 
  lrtest(ajuste_cap_gov_municipal_step_ger_tipo_moradia_fonte_informacao___1,
         ajuste_cap_gov_municipal_step_ger_tipo_moradia)
teste_step_fonte1_b

testes_RV_municipal_b <- 
  rbind(teste_step_regiao_b@Body,teste_step_agente_b@Body,teste_step_fonte1_b@Body)
testes_RV_municipal_b

# somente em regi?o com tipo de moradia foi significante, mas apresentou problema de efeito Hauck-Donner

write.csv2(testes_RV_municipal_b,"testes RV modelos governo municipal b.csv")


# hospital
##########

setwd("D:/Atendimentos/Ricardo Arc?ncio/Ricardo/termometro social COVID19/modelos hospital e ubs")

ajuste_hospital_0 <- 
  vglm(hospital ~ sexo + regiao + idade + cor_agrup + estado_civil_agrup + religiao_agrup + ocupacao_agrup + 
         anos_residencia_agrup + area_residencia + moradores_res + pessoas_domicilio + convenio_saude + usa_sus + 
         agente_comunitario + posto_saude + fonte_informacao___1 + fonte_informacao___3 + 
         fonte_informacao___7 + fonte_informacao___9 + escolaridade_agrup2 + rendimento_agrup2 + 
         tipo_moradia_agrup2 + territorio_residencia2 + auxilio_governo2,
       cumulative(parallel = TRUE,reverse = TRUE),data = dados_unificados_final_sem_falta_mod_ok)
summary(ajuste_hospital_0)

#write.csv2(coef(summary(ajuste_hospital_0)),"ajuste completo hospital.csv")
#write_xlsx(data.frame(coef(summary(ajuste_hospital_0))),"ajuste completo hospital.xlsx")

ajuste_hospital_step <- step4(ajuste_hospital_0)
summary(ajuste_hospital_step)
anova(ajuste_hospital_step)

#write.csv2(coef(summary(ajuste_hospital_step)),"ajuste aic hospital.csv")
#write_xlsx(data.frame(coef(summary(ajuste_hospital_step))),"ajuste aic hospital.xlsx")

# testar o geral

ajuste_hospital_step_ger <- 
  vglm(hospital ~ sexo + regiao + idade + religiao_agrup + ocupacao_agrup + area_residencia + 
         fonte_informacao___1 + escolaridade_agrup2 + rendimento_agrup2,
       cumulative(reverse = TRUE),data = dados_unificados_final_sem_falta_mod_ok)
summary(ajuste_hospital_step_ger)

# efetuar os parciais

ajuste_hospital_step_ger_sexo <- 
  vglm(hospital ~ sexo + regiao + idade + religiao_agrup + ocupacao_agrup + area_residencia + 
         fonte_informacao___1 + escolaridade_agrup2 + rendimento_agrup2,
       cumulative(parallel = FALSE ~ sexo,reverse = TRUE),data = dados_unificados_final_sem_falta_mod_ok)
summary(ajuste_hospital_step_ger_sexo)

#write.csv2(coef(summary(ajuste_hospital_step_ger_sexo)),"ajuste aic hospital sexo.csv")
#write_xlsx(data.frame(coef(summary(ajuste_hospital_step_ger_sexo))),"ajuste aic hospital sexo.xlsx")

ajuste_hospital_step_ger_regiao <- 
  vglm(hospital ~ sexo + regiao + idade + religiao_agrup + ocupacao_agrup + area_residencia + 
         fonte_informacao___1 + escolaridade_agrup2 + rendimento_agrup2,
       cumulative(parallel = FALSE ~ regiao,reverse = TRUE),data = dados_unificados_final_sem_falta_mod_ok)
summary(ajuste_hospital_step_ger_regiao)

#write.csv2(coef(summary(ajuste_hospital_step_ger_regiao)),"ajuste aic hospital regiao.csv")
#write_xlsx(data.frame(coef(summary(ajuste_hospital_step_ger_regiao))),"ajuste aic hospital regiao.xlsx")

ajuste_hospital_step_ger_idade <- 
  vglm(hospital ~ sexo + regiao + idade + religiao_agrup + ocupacao_agrup + area_residencia + 
         fonte_informacao___1 + escolaridade_agrup2 + rendimento_agrup2,
       cumulative(parallel = FALSE ~ idade,reverse = TRUE),data = dados_unificados_final_sem_falta_mod_ok)
summary(ajuste_hospital_step_ger_idade)

#write.csv2(coef(summary(ajuste_hospital_step_ger_idade)),"ajuste aic hospital idade.csv")
#write_xlsx(data.frame(coef(summary(ajuste_hospital_step_ger_idade))),"ajuste aic hospital idade.xlsx")

ajuste_hospital_step_ger_religiao_agrup <- 
  vglm(hospital ~ sexo + regiao + idade + religiao_agrup + ocupacao_agrup + area_residencia + 
         fonte_informacao___1 + escolaridade_agrup2 + rendimento_agrup2,
       cumulative(parallel = FALSE ~ religiao_agrup,reverse = TRUE),
       data = dados_unificados_final_sem_falta_mod_ok)
summary(ajuste_hospital_step_ger_religiao_agrup)

#write.csv2(coef(summary(ajuste_hospital_step_ger_religiao_agrup)),"ajuste aic hospital religiao_agrup.csv")
#write_xlsx(data.frame(coef(summary(ajuste_hospital_step_ger_religiao_agrup))),"ajuste aic hospital religiao_agrup.xlsx")

ajuste_hospital_step_ger_ocupacao_agrup <- 
  vglm(hospital ~ sexo + regiao + idade + religiao_agrup + ocupacao_agrup + area_residencia + 
         fonte_informacao___1 + escolaridade_agrup2 + rendimento_agrup2,
       cumulative(parallel = FALSE ~ ocupacao_agrup,reverse = TRUE),
       data = dados_unificados_final_sem_falta_mod_ok)
summary(ajuste_hospital_step_ger_ocupacao_agrup)

#write.csv2(coef(summary(ajuste_hospital_step_ger_ocupacao_agrup)),"ajuste aic hospital ocupacao_agrup.csv")
#write_xlsx(data.frame(coef(summary(ajuste_hospital_step_ger_ocupacao_agrup))),"ajuste aic hospital ocupacao_agrup.xlsx")

ajuste_hospital_step_ger_area_residencia <- 
  vglm(hospital ~ sexo + regiao + idade + religiao_agrup + ocupacao_agrup + area_residencia + 
         fonte_informacao___1 + escolaridade_agrup2 + rendimento_agrup2,
       cumulative(parallel = FALSE ~ area_residencia,reverse = TRUE),
       data = dados_unificados_final_sem_falta_mod_ok)
summary(ajuste_hospital_step_ger_area_residencia)

#write.csv2(coef(summary(ajuste_hospital_step_ger_area_residencia)),"ajuste aic hospital area_residencia.csv")
#write_xlsx(data.frame(coef(summary(ajuste_hospital_step_ger_area_residencia))),"ajuste aic hospital area_residencia.xlsx")

ajuste_hospital_step_ger_fonte_informacao___1 <- 
  vglm(hospital ~ sexo + regiao + idade + religiao_agrup + ocupacao_agrup + area_residencia + 
         fonte_informacao___1 + escolaridade_agrup2 + rendimento_agrup2,
       cumulative(parallel = FALSE ~ fonte_informacao___1,reverse = TRUE),
       data = dados_unificados_final_sem_falta_mod_ok)
summary(ajuste_hospital_step_ger_fonte_informacao___1)

#write.csv2(coef(summary(ajuste_hospital_step_ger_fonte_informacao___1)),"ajuste aic hospital fonte_informacao___1.csv")
#write_xlsx(data.frame(coef(summary(ajuste_hospital_step_ger_fonte_informacao___1))),"ajuste aic hospital fonte_informacao___1.xlsx")

ajuste_hospital_step_ger_escolaridade_agrup2 <- 
  vglm(hospital ~ sexo + regiao + idade + religiao_agrup + ocupacao_agrup + area_residencia + 
         fonte_informacao___1 + escolaridade_agrup2 + rendimento_agrup2,
       cumulative(parallel = FALSE ~ escolaridade_agrup2,reverse = TRUE),
       data = dados_unificados_final_sem_falta_mod_ok)
summary(ajuste_hospital_step_ger_escolaridade_agrup2)

#write.csv2(coef(summary(ajuste_hospital_step_ger_escolaridade_agrup2)),"ajuste aic hospital escolaridade_agrup2.csv")
#write_xlsx(data.frame(coef(summary(ajuste_hospital_step_ger_escolaridade_agrup2))),"ajuste aic hospital escolaridade_agrup2.xlsx")

ajuste_hospital_step_ger_rendimento_agrup2 <- 
  vglm(hospital ~ sexo + regiao + idade + religiao_agrup + ocupacao_agrup + area_residencia + 
         fonte_informacao___1 + escolaridade_agrup2 + rendimento_agrup2,
       cumulative(parallel = FALSE ~ rendimento_agrup2,reverse = TRUE),
       data = dados_unificados_final_sem_falta_mod_ok)
summary(ajuste_hospital_step_ger_rendimento_agrup2)

#write.csv2(coef(summary(ajuste_hospital_step_ger_rendimento_agrup2)),"ajuste aic hospital rendimento_agrup2.csv")
#write_xlsx(data.frame(coef(summary(ajuste_hospital_step_ger_rendimento_agrup2))),"ajuste aic hospital rendimento_agrup2.xlsx")


# compara??o

lrtest(ajuste_hospital_step_ger_sexo,ajuste_hospital_step)
lrtest(ajuste_hospital_step_ger_regiao,ajuste_hospital_step)
lrtest(ajuste_hospital_step_ger_idade,ajuste_hospital_step)
lrtest(ajuste_hospital_step_ger_religiao_agrup,ajuste_hospital_step)
lrtest(ajuste_hospital_step_ger_ocupacao_agrup,ajuste_hospital_step)
lrtest(ajuste_hospital_step_ger_area_residencia,ajuste_hospital_step)
lrtest(ajuste_hospital_step_ger_fonte_informacao___1,ajuste_hospital_step)
lrtest(ajuste_hospital_step_ger_escolaridade_agrup2,ajuste_hospital_step)
lrtest(ajuste_hospital_step_ger_rendimento_agrup2,ajuste_hospital_step)

teste_step_sexo <- lrtest(ajuste_hospital_step_ger_sexo,ajuste_hospital_step)
teste_step_sexo
teste_step_regiao <- lrtest(ajuste_hospital_step_ger_regiao,ajuste_hospital_step)
teste_step_regiao
teste_step_idade <- lrtest(ajuste_hospital_step_ger_idade,ajuste_hospital_step)
teste_step_idade
teste_step_religiao <- lrtest(ajuste_hospital_step_ger_religiao_agrup,ajuste_hospital_step)
teste_step_religiao
teste_step_ocupacao <- lrtest(ajuste_hospital_step_ger_ocupacao_agrup,ajuste_hospital_step)
teste_step_ocupacao
teste_step_area <- lrtest(ajuste_hospital_step_ger_area_residencia,ajuste_hospital_step)
teste_step_area
teste_step_fonte1 <- lrtest(ajuste_hospital_step_ger_fonte_informacao___1,ajuste_hospital_step)
teste_step_fonte1
teste_step_escolaridade <- lrtest(ajuste_hospital_step_ger_escolaridade_agrup2,ajuste_hospital_step)
teste_step_escolaridade
teste_step_rendimento <- lrtest(ajuste_hospital_step_ger_rendimento_agrup2,ajuste_hospital_step)
teste_step_rendimento

testes_RV_hospital <- 
  rbind(teste_step_sexo@Body,teste_step_regiao@Body,teste_step_idade@Body,teste_step_religiao@Body,
        teste_step_ocupacao@Body,teste_step_area@Body,teste_step_fonte1@Body,
        teste_step_escolaridade@Body,teste_step_rendimento@Body)
testes_RV_hospital

#write.csv2(testes_RV_hospital,"testes RV modelos hospital.csv")


# unidade_basica_saude
######################

ajuste_unidade_basica_saude_0 <- 
  vglm(unidade_basica_saude ~ sexo + regiao + idade + cor_agrup + estado_civil_agrup + religiao_agrup + ocupacao_agrup + 
         anos_residencia_agrup + area_residencia + moradores_res + pessoas_domicilio + convenio_saude + usa_sus + 
         agente_comunitario + posto_saude + fonte_informacao___1 + fonte_informacao___3 + 
         fonte_informacao___7 + fonte_informacao___9 + escolaridade_agrup2 + rendimento_agrup2 + 
         tipo_moradia_agrup2 + territorio_residencia2 + auxilio_governo2,
       cumulative(parallel = TRUE,reverse = TRUE),data = dados_unificados_final_sem_falta_mod_ok)
summary(ajuste_unidade_basica_saude_0)

#write.csv2(coef(summary(ajuste_unidade_basica_saude_0)),"ajuste completo unidade_basica_saude.csv")
#write_xlsx(data.frame(coef(summary(ajuste_unidade_basica_saude_0))),"ajuste completo unidade_basica_saude.xlsx")

ajuste_unidade_basica_saude_step <- step4(ajuste_unidade_basica_saude_0)
summary(ajuste_unidade_basica_saude_step)
anova(ajuste_unidade_basica_saude_step)

ajuste_unidade_basica_saude_step2 <- update(ajuste_unidade_basica_saude_step,.~.-auxilio_governo2)
summary(ajuste_unidade_basica_saude_step2)
anova(ajuste_unidade_basica_saude_step2)

ajuste_unidade_basica_saude_step3 <- update(ajuste_unidade_basica_saude_step2,.~.-sexo)
summary(ajuste_unidade_basica_saude_step3)
anova(ajuste_unidade_basica_saude_step3)

ajuste_unidade_basica_saude_step4 <- update(ajuste_unidade_basica_saude_step3,.~.-idade)
summary(ajuste_unidade_basica_saude_step4)
anova(ajuste_unidade_basica_saude_step4)

ajuste_unidade_basica_saude_step5 <- update(ajuste_unidade_basica_saude_step4,.~.-fonte_informacao___7)
summary(ajuste_unidade_basica_saude_step5)
anova(ajuste_unidade_basica_saude_step5)

ajuste_unidade_basica_saude_step6 <- update(ajuste_unidade_basica_saude_step5,.~.-usa_sus)
summary(ajuste_unidade_basica_saude_step6)
anova(ajuste_unidade_basica_saude_step6)

#write.csv2(coef(summary(ajuste_unidade_basica_saude_step6)),"ajuste aic unidade_basica_saude.csv")
#write_xlsx(data.frame(coef(summary(ajuste_unidade_basica_saude_step6))),"ajuste aic unidade_basica_saude.xlsx")

# testar o geral

ajuste_unidade_basica_saude_step_ger <- 
  vglm(unidade_basica_saude ~ estado_civil_agrup + fonte_informacao___1 + fonte_informacao___3 + 
         escolaridade_agrup2 + tipo_moradia_agrup2,
       cumulative(reverse = TRUE),data = dados_unificados_final_sem_falta_mod_ok)
summary(ajuste_unidade_basica_saude_step_ger)

# efetuar os parciais

ajuste_unidade_basica_saude_step_ger_estado_civil_agrup <- 
  vglm(unidade_basica_saude ~ estado_civil_agrup + fonte_informacao___1 + fonte_informacao___3 + 
         escolaridade_agrup2 + tipo_moradia_agrup2,
       cumulative(parallel = FALSE ~ estado_civil_agrup,reverse = TRUE),data = dados_unificados_final_sem_falta_mod_ok)
summary(ajuste_unidade_basica_saude_step_ger_estado_civil_agrup)

write.csv2(coef(summary(ajuste_unidade_basica_saude_step_ger_estado_civil_agrup)),
           "ajuste aic unidade_basica_saude estado civil.csv")
write_xlsx(data.frame(coef(summary(ajuste_unidade_basica_saude_step_ger_estado_civil_agrup))),
           "ajuste aic unidade_basica_saude estado civil.xlsx")

ajuste_unidade_basica_saude_step_ger_fonte_informacao___1 <- 
  vglm(unidade_basica_saude ~ estado_civil_agrup + fonte_informacao___1 + fonte_informacao___3 + 
         escolaridade_agrup2 + tipo_moradia_agrup2,
       cumulative(parallel = FALSE ~ fonte_informacao___1,reverse = TRUE),
       data = dados_unificados_final_sem_falta_mod_ok)
summary(ajuste_unidade_basica_saude_step_ger_fonte_informacao___1)

write.csv2(coef(summary(ajuste_unidade_basica_saude_step_ger_fonte_informacao___1)),
           "ajuste aic unidade_basica_saude fonte 1.csv")
write_xlsx(data.frame(coef(summary(ajuste_unidade_basica_saude_step_ger_fonte_informacao___1))),
           "ajuste aic unidade_basica_saude fonte 1.xlsx")

ajuste_unidade_basica_saude_step_ger_fonte_informacao___3 <- 
  vglm(unidade_basica_saude ~ estado_civil_agrup + fonte_informacao___1 + fonte_informacao___3 + 
         escolaridade_agrup2 + tipo_moradia_agrup2,
       cumulative(parallel = FALSE ~ fonte_informacao___3,reverse = TRUE),
       data = dados_unificados_final_sem_falta_mod_ok)
summary(ajuste_unidade_basica_saude_step_ger_fonte_informacao___3)

write.csv2(coef(summary(ajuste_unidade_basica_saude_step_ger_fonte_informacao___3)),
           "ajuste aic unidade_basica_saude fonte 3.csv")
write_xlsx(data.frame(coef(summary(ajuste_unidade_basica_saude_step_ger_fonte_informacao___3))),
           "ajuste aic unidade_basica_saude fonte 3.xlsx")

ajuste_unidade_basica_saude_step_ger_escolaridade_agrup2 <- 
  vglm(unidade_basica_saude ~ estado_civil_agrup + fonte_informacao___1 + fonte_informacao___3 + 
         escolaridade_agrup2 + tipo_moradia_agrup2,
       cumulative(parallel = FALSE ~ escolaridade_agrup2,reverse = TRUE),
       data = dados_unificados_final_sem_falta_mod_ok)
summary(ajuste_unidade_basica_saude_step_ger_escolaridade_agrup2)

write.csv2(coef(summary(ajuste_unidade_basica_saude_step_ger_escolaridade_agrup2)),
           "ajuste aic unidade_basica_saude escolariadade.csv")
write_xlsx(data.frame(coef(summary(ajuste_unidade_basica_saude_step_ger_escolaridade_agrup2))),
           "ajuste aic unidade_basica_saude escolariadade.xlsx")

ajuste_unidade_basica_saude_step_ger_tipo_moradia_agrup2 <- 
  vglm(unidade_basica_saude ~ estado_civil_agrup + fonte_informacao___1 + fonte_informacao___3 + 
         escolaridade_agrup2 + tipo_moradia_agrup2,
       cumulative(parallel = FALSE ~ tipo_moradia_agrup2,reverse = TRUE),
       data = dados_unificados_final_sem_falta_mod_ok)
summary(ajuste_unidade_basica_saude_step_ger_tipo_moradia_agrup2)

write.csv2(coef(summary(ajuste_unidade_basica_saude_step_ger_tipo_moradia_agrup2)),
           "ajuste aic unidade_basica_saude tipo moradia.csv")
write_xlsx(data.frame(coef(summary(ajuste_unidade_basica_saude_step_ger_tipo_moradia_agrup2))),
           "ajuste aic unidade_basica_saude tipo moradia.xlsx")


# compara??o

lrtest(ajuste_unidade_basica_saude_step_ger_estado_civil_agrup,ajuste_unidade_basica_saude_step6)
lrtest(ajuste_unidade_basica_saude_step_ger_fonte_informacao___1,ajuste_unidade_basica_saude_step6)
lrtest(ajuste_unidade_basica_saude_step_ger_fonte_informacao___3,ajuste_unidade_basica_saude_step6)
lrtest(ajuste_unidade_basica_saude_step_ger_escolaridade_agrup2,ajuste_unidade_basica_saude_step6)
lrtest(ajuste_unidade_basica_saude_step_ger_tipo_moradia_agrup2,ajuste_unidade_basica_saude_step6)

teste_step_estado_civil <- 
  lrtest(ajuste_unidade_basica_saude_step_ger_estado_civil_agrup,
         ajuste_unidade_basica_saude_step6)
teste_step_estado_civil

teste_step_fonte1 <- 
  lrtest(ajuste_unidade_basica_saude_step_ger_fonte_informacao___1,
         ajuste_unidade_basica_saude_step6)
teste_step_fonte1

teste_step_fonte3 <- 
  lrtest(ajuste_unidade_basica_saude_step_ger_fonte_informacao___3,
         ajuste_unidade_basica_saude_step6)
teste_step_fonte3

teste_step_escolaridade <- 
  lrtest(ajuste_unidade_basica_saude_step_ger_escolaridade_agrup2,
         ajuste_unidade_basica_saude_step6)
teste_step_escolaridade

teste_step_tipo_moradia <- 
  lrtest(ajuste_unidade_basica_saude_step_ger_tipo_moradia_agrup2,
         ajuste_unidade_basica_saude_step6)
teste_step_tipo_moradia


testes_RV_unidade_basica_saude <- 
  rbind(teste_step_estado_civil@Body,teste_step_fonte1@Body,teste_step_fonte3@Body,
        teste_step_escolaridade@Body,teste_step_tipo_moradia@Body)
testes_RV_unidade_basica_saude

#write.csv2(testes_RV_unidade_basica_saude,"testes RV modelos unidade_basica_saude.csv")

# Nenhuma vari?vel significante
